# Supplementary material for: Mapping-based genome size estimation
Source: BMC Genomics. 2025 May 14;26:482. doi: 10.1186/s12864-025-11640-8 (PMC12079912; doi:10.1186/s12864-025-11640-8)
Supplement: Supplementary file 15 — Supplementary Material 15 [file 12864_2025_11640_MOESM15_ESM.txt]

Supplementary information
AdditionalFile1: Sequencing data set overview.
AdditionalFile2: A. thaliana genome size prediction values for all different approaches.
AdditionalFile3: A. thaliana genome size prediction of MGSE based on long reads
AdditionalFile4: A. thaliana genome size predictions by MGSE, findGSE, gce, and GenomeScope2.
AdditionalFile5: B. vulgaris, Zea mays, Oryza sativa, Brachypodium distachyon, Solanum lycopersicum, Vitis vinifera, Fragaria x ananassa, Gossypium hirsutum, Escherichia coli, Saccharomyces cerevisiae, and Caenorhabditis elegans genome size prediction values for all different approaches.
AdditionalFile6: Coverage threshold analyses on datasets for MGSE and GenomeScope2
AdditionalFile7: Runtime analyses of MGSE and GenomeScope2
AdditionalFile8: List of near complete/ complete and largest reported genome assembly sizes for the different organisms analyzed in this study
AdditionalFile9: Genome size estimation of Brachypodium distachyon.
AdditionalFile10: Genome size estimation of Zea mays.
AdditionalFile11: Genome size estimation of Solanum lycopersicum.
AdditionalFile12: Genome size estimation of Vitis vinifera.
AdditionalFile13: Genome size estimation of Fragaria x ananassa.
AdditionalFile14: Genome size estimation of Gossypium hirsutum.
